# Supplementary material for: Posterior Fossa Approaches Using the Leksell Vantage Frame with a Virtual Planning Approach in a Series of 10 Patients—Feasibility, Accuracy, and Pitfalls
Source: Brain Sci. 2022 Nov 24;12(12):1608. doi: 10.3390/brainsci12121608 (PMC9775269; doi:10.3390/brainsci12121608)
Supplement: Supplementary file 1 [file brainsci-12-01608-s001.zip]

Archive with 2 entries (2 files):
- PF_Supplements.pdf
- __MACOSX/._PF_Supplements.pdf
